# Supplementary material for: Application of an Interpretable Machine Learning for Estimating Severity of Graves’ Orbitopathy Based on Initial Finding
Source: J Clin Med. 2023 Apr 1;12(7):2640. doi: 10.3390/jcm12072640 (PMC10095042; doi:10.3390/jcm12072640)
Supplement: Supplementary file 1 [file jcm-12-02640-s001.zip]

Archive with 1 entries (1 files):
- jcm-2242994-supplementary.pdf
